# Supplementary material for: Outcomes of simultaneous high tibial osteotomy and anterior cruciate ligament reconstruction in anterior cruciate ligament deficient knee with osteoarthritis
Source: BMC Musculoskelet Disord. 2018 Jul 18;19:228. doi: 10.1186/s12891-018-2161-0 (PMC6052617; doi:10.1186/s12891-018-2161-0)
Supplement: Supplementary file 1 — Clinical outcomes including stability and radiologic results of patients. (XLSX 14 kb) [file 12891_2018_2161_MOESM1_ESM.xlsx]

## Sheet: HTO+ACL BMC (3)
					MA(F-T angle)		Tagner activity		Lysholm		Stress view		Lachman		Pivot		OA
		진단명	Meniscus	F/U duration	Pre	Last	Pre	Last	Pre	Last	Pre	Last	Pre	Last	Pre	Last	Pre	Last
1	F	Rt knee ACL re-injury c MM tear	A/S ACL reconstruction c HTO	5.16986	-6	0	2	4	70	100	12	6	3	1	3	1	2	2
2	M	Lt knee ACL injury c varus deformity	A/S ACL reconstruction (Hamstring Autograft) & HTO (Aesculap plate: 6mm, 5mm)	6.49589	-4	1	5	5	40	95	6	2	1	0	1	0	1	1
3	M	Rt knee MM, LM tear c varus deformity, ACL rupture	1.A/S HTO (Aesculap plate:10mm, 8mm) & ACL reconstruction ( Anterior Tibialis Allograft)(2015/05/27) 2. I&D, cement bead insertion (teicoplanin 250mg x2)(2015/07/10) 3. I&D, cement bead removal(2015/07/27)	5.62192	-7	2	6	6	70	97	7	3	2	0	1	0	2	3
4	F	Lt knee ACL injury c varus deformity	A/S ACL reconstruction & HTO (Aesculap plate 7mm, 6mm)	7.52877	-5	1	3	5	40	95	12	0	3	0	2	0	1	1
5	M	Rt ACL chronic tear c med unicompartmental OA	A/S HTO(aesculap 10mm, 6mm) & ACL reconstruction	4.35068	-9	3	5	6	50	100	12	8	3	2	2	2	3	3
6	M	Rt knee ACL rupture c varus deformity Rt knee MM post horn deg flap tear	A/S ACL reconstruction c HTO Subtotal meniscectomy	3.7863	-6	2	4	5	54	98	11	5	2	1	2	1	1	2
7	F	Rt knee ACL injury Rt knee medial unicompartmental OA c varus deformity	A/S ACL reconstruction (Achilles allograft, 10mm) Open wedge HTO (10mm/9mm)	3.92055	-7	0	3	4	65	100	11	6	2	1	2	1	1	2
8	M	Rt knee ACL injury & med unicompartmental OA	A/S ACL reconstruction A/S HTO (TA allgraft, 8mm, 6mm)	5.50959	-5	-1	5	6	70	80	13	8	3	2	3	2	3	3
9	M	Rt knee medial unicompartmental OA c chronic ACL injury	A/S HTO c ACL reconstruction using hamstiring autograft (Ascular plate, Post : 6mm, Ant : 5mm)	3.05753	-9	2	4	5	52	85	6	4	1	0	1	0	3	3
10	M	Rt knee med unicompartmental OA c chronic ACL injury	A/S HTO c ACL reconstruction using achilles allograft (Ascular plate, Post : 9mm, Ant : 6mm)	3.99452	-9	1	4	5	45	95	7	3	2	0	1	0	1	1
11	M	Lt knee ACL inj c varus deformity	A/S ACL reconstruction(Peroneus longus, 9mm) HTO(Puddu plate 7.5mm)	3.1589	-8	3	4	6	68	92	12	2	3	0	3	0	2	2
12	M	Rt knee ACL injury c varus deformity	A/S ACL reconstruction c allograft(Peroneus longus tendon) HTO & MM Partial meniscectomy	4.03014	-4	4	4	5	65	90	11	2	2	0	2	0	1	1
13	F	Lt unicompartmental OA with varus deformity	Conv ACL single bundle reconstruction & 1.5-navi HTO (5/8mm)	4.50959	-8	2	3	5	70	90	5	3	1	0	1	0	2	2
14	M	Lt ACL total rupture, LM post horn longitudinal tear c varus deformity	Lt ACL single bundle reconstruction, A/S partial meniscectomy, HTO	6.93699	-6	0	5	6	45	100	6	2	2	0	1	0	1	1
15	M	Lt knee ACL & MM injury c varus deformity	ACL single bundle reconstruction & HTO	3.70959	-6	1	5	7	45	100	11	5	2	1	2	0	1	1
16	M	Lt ACL insufficiency & varus deformity, MM post. horn tear, LM bucket handle tear	ACL recon using navigation,allograft, Open HTO(9,7mm), partial(MM) &subtotal (LM)meniscectomy	7.84384	-5	2	6	7	65	90	7	2	2	0	2	0	2	2
17	M	Rt ACL insufficiency, MFC defect Gr III~IV, Varus deformity, MM tear	Single bundle ACL recon. OATS(1cm sized), Open HTO(9, 6mm), Partial meniscectomy	9.50959	-9	0	4	6	40	90	6	2	2	0	1	0	3	3
18	M	MM & ACL injury, Lt Knee	ACL recon. C autograft open HTO(10.8mm)A/S menisectomy	5.91507	-9	1	5	6	70	100	6	2	2	0	1	0	2	2
19	M	Lt ACL inj( MM. LM inj)med. Uni comprartmental OA	ACL recon(1-bundle)Micarofracture. Meniscectomy HTO open	7.72329	-8	1	3	5	72	100	11	6	2	1	2	1	2	2
20	M	Rt knee ACL & MM inj c varus deformity	A/S ACL recon. (2 bundle c navigation)partial meniscectomy. Open HTO	4.09863	-6	-1	3	6	50	90	10	5	2	0	1	0	1	1
21	M	Rt knee MM inj c varus deformity, ACL injury	ACL recon(1-bundle navigation) & open HTO & partial meniscectomy	6.2274	-11	3	5	5	75	100	12	7	2	1	2	2	3	3
22	M	Rt knee ACL insufficiency	A/S ACL reccon & open HTO(Navigation, one-bundle)	4.01918	-4	-1	3	4	70	90	13	10	3	2	3	2	2	2
23	M	Rt knee MM injury c varus def. and ACL rerupture of reconstructed ACL	A/S partial meniscectomy, ACL re-reconstruction, open wedge HTO	5.32055	-5	1	2	4	48	85	12	7	2	1	2	1	1	1
24	M	Rt ruptured ACL reconstruction, MFC defect (1*2cm) with genu vara deformity	Rt. knee A/S debridement , chondrocyte harvest, open wedge HTO, ACL re-reconstruction with TA allogr	3.33425	-12	2	3	5	65	90	12	1	3	0	3	0	2	2
Average				5.24053	-7	1.20833	4	5.33333	58.5	93.8333	9.625	4.20833
STD				1.72686	2.20671	1.35066	1.14208	0.868115	12.1548	5.85823	2.7946	2.604
